# Supplementary material for: Discovery of a Novel Class of Norovirus Inhibitors with High Barrier of Resistance
Source: Pharmaceuticals (Basel). 2021 Sep 30;14(10):1006. doi: 10.3390/ph14101006 (PMC8537218; doi:10.3390/ph14101006)
Supplement: Supplementary file 1 [file pharmaceuticals-14-01006-s001.zip]

Archive with 1 entries (1 files):
- pharmaceuticals-1371671-supplementary.pdf
